# Supplementary material for: Single-Cell Transcriptomics Reveals Immune Modulation by Telmisartan in Colorectal Cancer
Source: Cells. 2026 Apr 20;15(8):729. doi: 10.3390/cells15080729 (PMC13114542; doi:10.3390/cells15080729)
Supplement: Supplementary file 1 [file cells-15-00729-s001.zip]

Archive with 10 entries (10 files):
- Fig. S1.pdf
- Fig. S10.pdf
- Fig. S2.pdf
- Fig. S3.pdf
- Fig. S4.pdf
- Fig. S5.png
- Fig. S6.pdf
- Fig. S7.pdf
- Fig. S8.pdf
- Fig. S9.pdf
